# Supplementary material for: Occurrence of Nine Grapevine Viruses in Commercial Vineyards of Mendoza, Argentina
Source: Viruses. 2023 Jan 7;15(1):177. doi: 10.3390/v15010177 (PMC9861613; doi:10.3390/v15010177)
Supplement: Supplementary file 1 [file viruses-15-00177-s001.zip]

Archive with 1 entries (1 files):
- viruses-2035415-supplementary.pdf
